# Supplementary material for: Characterization of coagulation-related gene signature to predict prognosis and tumor immune microenvironment in skin cutaneous melanoma
Source: Front Oncol. 2022 Aug 18;12:975255. doi: 10.3389/fonc.2022.975255 (PMC9434152; doi:10.3389/fonc.2022.975255)
Supplement: Supplementary file 2 [file Table_1.xlsx]

## Sheet: Sheet1
Coagulation-related genes
F2	MMP1	MMP10	F2RL2	F3	HTRA1	PDGFB	ACOX2
PROC	CFB	MASP2	CD9	KLF7	MAFF	SH2B2	HNF4A
C1S	BMP1	FGG	CFH	CTSE	LRP1	PECAM1	S100A1
MMP14	VWF	C8A	PREP	ITGB3	PF4	MMP7	GNB2
F10	FGA	PLAU	LTA4H	CAPN5	CPQ	DUSP6	ARF4
PLG	F11	ADAM9	GP9	CSRP1	MMP15	CPB2
C1R	THBD	GSN	DUSP14	KLKB1	RABIF	S100A13
SERPINE1	FURIN	CAPN2	CTSK	MSRB2	HRG	CFD
SERPING1	MMP11	PLAT	GDA	TFPI2	C8G	DCT
C2	F8	FN1	CASP9	MMP3	APOC2	LEFTY2
F12	LGMN	CTSH	APOC1	MEP1A	SERPINB2	ANG
CFI	HPN	OLR1	CRIP2	GP1BA	RAPGEF3	C1QA
MMP2	CTSB	SPARC	KLK8	APOA1	CPN1	HMGCS2
C3	MBL2	RGN	SERPINC1	SERPINA1	ITGA2	ISCU
F9	F13B	C8B	ANXA1	TF	RAC1	PLEK
CTSO	TIMP1	LAMP2	ITIH1	PEF1	DPP4	APOC3
TMPRSS6	CTSV	C9	PRSS23	GNG12	WDR1	P2RY1
MMP9	MMP8	PROS1	FBN1	SIRT2	THBS1	USP11
PROZ	A2M	CLU	MST1	COMP	FYN	TIMP3
