# Supplementary material for: Characterization of coagulation-related gene signature to predict prognosis and tumor immune microenvironment in skin cutaneous melanoma
Source: Front Oncol. 2022 Aug 18;12:975255. doi: 10.3389/fonc.2022.975255 (PMC9434152; doi:10.3389/fonc.2022.975255)
Supplement: Supplementary file 3 [file Table_2.xlsx]

## Sheet: Sheet1
id	logFC	AveExpr	t	P.Value	adj.P.Val	B
KEGG_INTESTINAL_IMMUNE_NETWORK_FOR_IGA_PRODUCTION	-0.435714	-0.0293675	-11.0123	3.35819e-25	6.24623e-23	46.4474
KEGG_TYPE_I_DIABETES_MELLITUS	-0.440568	-0.0196715	-10.7187	4.35222e-24	4.04757e-22	43.9334
KEGG_ALLOGRAFT_REJECTION	-0.482555	-0.0296982	-10.6516	7.7684e-24	4.81641e-22	43.3649
KEGG_LEISHMANIA_INFECTION	-0.353985	-0.0353286	-10.3516	1.00977e-22	4.69544e-21	40.849
KEGG_ASTHMA	-0.408276	-0.0324339	-10.2636	2.12553e-22	7.90698e-21	40.119
KEGG_GRAFT_VERSUS_HOST_DISEASE	-0.46598	-0.022616	-10.1199	7.10552e-22	2.20271e-20	38.9356
KEGG_AUTOIMMUNE_THYROID_DISEASE	-0.378889	-0.000454383	-10.0791	9.9863e-22	2.6535e-20	38.6019
KEGG_GLYOXYLATE_AND_DICARBOXYLATE_METABOLISM	0.286857	-0.0397994	9.87659	5.35132e-21	1.24418e-19	36.9564
KEGG_COMPLEMENT_AND_COAGULATION_CASCADES	-0.262936	-0.0116737	-9.75531	1.44713e-20	2.99073e-19	35.9814
KEGG_HEMATOPOIETIC_CELL_LINEAGE	-0.312142	-0.0231801	-9.66258	3.07984e-20	5.7285e-19	35.2413
KEGG_CYTOKINE_CYTOKINE_RECEPTOR_INTERACTION	-0.264789	-0.0236339	-9.42042	2.16586e-19	3.66227e-18	33.3307
KEGG_NATURAL_KILLER_CELL_MEDIATED_CYTOTOXICITY	-0.262074	-0.0315669	-9.34736	3.87626e-19	6.00821e-18	32.7607
KEGG_CITRATE_CYCLE_TCA_CYCLE	0.277873	-0.0370917	9.27546	6.85373e-19	9.80611e-18	32.2026
KEGG_JAK_STAT_SIGNALING_PATHWAY	-0.201977	-0.0245125	-8.92433	1.06231e-17	1.41136e-16	29.5201
KEGG_RNA_POLYMERASE	0.217144	-0.051159	8.84125	2.01066e-17	2.49322e-16	28.8959
KEGG_NOD_LIKE_RECEPTOR_SIGNALING_PATHWAY	-0.233078	-0.0432214	-8.78844	3.00967e-17	3.49874e-16	28.5014
KEGG_ANTIGEN_PROCESSING_AND_PRESENTATION	-0.295306	-0.0282851	-8.61049	1.15755e-16	1.2665e-15	27.1842
KEGG_PRIMARY_IMMUNODEFICIENCY	-0.348949	-0.0433008	-8.60164	1.23715e-16	1.27839e-15	27.1192
KEGG_CELL_ADHESION_MOLECULES_CAMS	-0.248224	-0.0287885	-8.53644	2.01609e-16	1.97365e-15	26.6418
KEGG_VIRAL_MYOCARDITIS	-0.240319	-0.0313414	-8.51829	2.30867e-16	2.14706e-15	26.5093
KEGG_ALZHEIMERS_DISEASE	0.193261	-0.0423662	8.35694	7.63056e-16	6.7585e-15	25.3411
KEGG_HUNTINGTONS_DISEASE	0.179999	-0.049346	8.23089	1.91972e-15	1.62303e-14	24.4399
KEGG_TERPENOID_BACKBONE_BIOSYNTHESIS	0.261906	-0.0387921	8.1954	2.48473e-15	2.00939e-14	24.188
KEGG_AMINOACYL_TRNA_BIOSYNTHESIS	0.242647	-0.0444473	8.17527	2.87519e-15	2.22828e-14	24.0455
KEGG_PURINE_METABOLISM	0.11623	-0.042993	7.71793	7.38223e-14	5.49238e-13	20.8787
KEGG_TOLL_LIKE_RECEPTOR_SIGNALING_PATHWAY	-0.191656	-0.0336572	-7.67023	1.02742e-13	7.35002e-13	20.5565
KEGG_PYRIMIDINE_METABOLISM	0.154399	-0.0446892	7.60232	1.64059e-13	1.13018e-12	20.1003
KEGG_PARKINSONS_DISEASE	0.231376	-0.0368097	7.5286	2.71721e-13	1.805e-12	19.6087
KEGG_OXIDATIVE_PHOSPHORYLATION	0.242521	-0.035522	7.40245	6.38805e-13	4.09717e-12	18.7761
KEGG_CHEMOKINE_SIGNALING_PATHWAY	-0.188913	-0.0367782	-7.37048	7.91911e-13	4.90985e-12	18.5669
KEGG_LYSINE_DEGRADATION	0.156981	-0.0479415	7.26155	1.63825e-12	9.82948e-12	17.8593
KEGG_CYSTEINE_AND_METHIONINE_METABOLISM	0.149244	-0.0406385	7.20185	2.4317e-12	1.41342e-11	17.475
KEGG_T_CELL_RECEPTOR_SIGNALING_PATHWAY	-0.190317	-0.0482906	-7.03219	7.3685e-12	4.15316e-11	16.3969
KEGG_PORPHYRIN_AND_CHLOROPHYLL_METABOLISM	0.154188	0.0217719	7.02716	7.61234e-12	4.1644e-11	16.3652
KEGG_ONE_CARBON_POOL_BY_FOLATE	0.190952	-0.0381952	6.90518	1.66735e-11	8.86075e-11	15.6033
KEGG_STEROID_BIOSYNTHESIS	0.211957	-0.0591791	6.87126	2.06975e-11	1.06937e-10	15.3933
KEGG_GLYCOLYSIS_GLUCONEOGENESIS	0.154672	-0.0168494	6.82078	2.85068e-11	1.43304e-10	15.0824
KEGG_PYRUVATE_METABOLISM	0.157905	-0.038826	6.80088	3.2324e-11	1.58217e-10	14.9604
KEGG_BIOSYNTHESIS_OF_UNSATURATED_FATTY_ACIDS	0.180654	-0.0420026	6.77839	3.72461e-11	1.76205e-10	14.8228
KEGG_VALINE_LEUCINE_AND_ISOLEUCINE_BIOSYNTHESIS	0.211734	-0.0256572	6.77565	3.78935e-11	1.76205e-10	14.806
KEGG_LIMONENE_AND_PINENE_DEGRADATION	0.189886	-0.059723	6.21789	1.12931e-09	5.12323e-09	11.516
KEGG_PENTOSE_PHOSPHATE_PATHWAY	0.157064	-0.029013	6.12487	1.94468e-09	8.61216e-09	10.9904
KEGG_B_CELL_RECEPTOR_SIGNALING_PATHWAY	-0.168511	-0.0431993	-6.03559	3.25622e-09	1.40202e-08	10.4922
KEGG_BASE_EXCISION_REPAIR	0.16215	-0.054197	6.03239	3.3166e-09	1.40202e-08	10.4744
KEGG_TYROSINE_METABOLISM	0.116392	-0.0208681	6.01	3.7704e-09	1.55843e-08	10.3506
KEGG_ARGININE_AND_PROLINE_METABOLISM	0.123541	-0.0429925	5.99405	4.13033e-09	1.67009e-08	10.2625
KEGG_BLADDER_CANCER	0.115317	-0.0429788	5.60831	3.52476e-08	1.37095e-07	8.19513
KEGG_GLYCOSYLPHOSPHATIDYLINOSITOL_GPI_ANCHOR_BIOSYNTHESIS	0.159706	-0.0558224	5.60762	3.53793e-08	1.37095e-07	8.19154
KEGG_SELENOAMINO_ACID_METABOLISM	0.117517	-0.0506502	5.59423	3.80333e-08	1.44371e-07	8.12192
KEGG_RIG_I_LIKE_RECEPTOR_SIGNALING_PATHWAY	-0.119496	-0.0278155	-5.5477	4.88457e-08	1.81706e-07	7.88117
KEGG_PROPANOATE_METABOLISM	0.147104	-0.0448548	5.52115	5.63003e-08	2.0533e-07	7.74455
KEGG_THYROID_CANCER	0.114435	-0.0569833	5.47238	7.29752e-08	2.61027e-07	7.49512
KEGG_LEUKOCYTE_TRANSENDOTHELIAL_MIGRATION	-0.125286	-0.0334957	-5.29402	1.85443e-07	6.50799e-07	6.59947
KEGG_INOSITOL_PHOSPHATE_METABOLISM	0.105949	-0.0501382	5.15756	3.72054e-07	1.25822e-06	5.93197
KEGG_FATTY_ACID_METABOLISM	0.118243	-0.0248578	5.13671	4.1326e-07	1.37261e-06	5.83137
KEGG_FRUCTOSE_AND_MANNOSE_METABOLISM	0.118451	-0.0473285	5.01742	7.48741e-07	2.44326e-06	5.26265
KEGG_METABOLISM_OF_XENOBIOTICS_BY_CYTOCHROME_P450	0.107719	0.0145694	4.9572	1.00629e-06	3.22707e-06	4.98008
KEGG_APOPTOSIS	-0.109904	-0.034086	-4.89803	1.34159e-06	4.22941e-06	4.70543
KEGG_GALACTOSE_METABOLISM	0.12815	-0.0403171	4.87801	1.47772e-06	4.58092e-06	4.61318
KEGG_CARDIAC_MUSCLE_CONTRACTION	0.11281	-0.023298	4.86651	1.56185e-06	4.76237e-06	4.56034
KEGG_ENDOMETRIAL_CANCER	0.108506	-0.0496796	4.84916	1.69753e-06	5.09258e-06	4.48086
KEGG_VALINE_LEUCINE_AND_ISOLEUCINE_DEGRADATION	0.128914	-0.0401565	4.83317	1.83266e-06	5.41071e-06	4.4078
KEGG_AMINO_SUGAR_AND_NUCLEOTIDE_SUGAR_METABOLISM	0.115709	-0.0402782	4.78721	2.28119e-06	6.5277e-06	4.19907
KEGG_DNA_REPLICATION	0.177155	-0.0396734	4.76634	2.51822e-06	6.99087e-06	4.10486
KEGG_ADHERENS_JUNCTION	0.10507	-0.0492992	4.70005	3.43875e-06	9.406e-06	3.80816
KEGG_GLUTATHIONE_METABOLISM	0.10881	-0.0287943	4.6224	4.93039e-06	1.32906e-05	3.46541
KEGG_NUCLEOTIDE_EXCISION_REPAIR	0.120868	-0.053175	4.60728	5.28564e-06	1.40447e-05	3.39928
KEGG_BUTANOATE_METABOLISM	0.106112	-0.0250975	4.40475	1.31781e-05	3.45228e-05	2.53252
KEGG_MISMATCH_REPAIR	0.150813	-0.0409193	4.38675	1.42691e-05	3.68618e-05	2.4572
KEGG_SYSTEMIC_LUPUS_ERYTHEMATOSUS	-0.112661	-0.0293011	-4.3781	1.48238e-05	3.77702e-05	2.4211
KEGG_CIRCADIAN_RHYTHM_MAMMAL	0.124366	-0.0594836	4.23889	2.71423e-05	6.16603e-05	1.84933
KEGG_CYTOSOLIC_DNA_SENSING_PATHWAY	-0.101041	-0.0269115	-4.23853	2.71836e-05	6.16603e-05	1.8479
KEGG_GLYCOSAMINOGLYCAN_BIOSYNTHESIS_CHONDROITIN_SULFATE	-0.103904	-0.0648539	-3.95039	9.02261e-05	0.000199786	0.718999
KEGG_SPLICEOSOME	0.105267	-0.0485605	3.77488	0.000180976	0.000382518	0.0677401
KEGG_HOMOLOGOUS_RECOMBINATION	0.106262	-0.0468516	3.33792	0.000912374	0.00176773	-1.43219
